# Supplementary material for: Unveiling the Ionic Diels–Alder Reactions within the Molecular Electron Density Theory
Source: Molecules. 2021 Jun 14;26(12):3638. doi: 10.3390/molecules26123638 (PMC8232178; doi:10.3390/molecules26123638)
Supplement: Supplementary file 1 [file molecules-26-03638-s001.zip]

Archive with 1 entries (1 files):
- molecules-1255785-supplementary.pdf
